# Supplementary material for: Entomological Survey Confirms Changes in Mosquito Composition and Abundance in Senegal and Reveals Discrepancies among Results by Different Host-Seeking Female Traps
Source: Insects. 2021 Jul 31;12(8):692. doi: 10.3390/insects12080692 (PMC8396443; doi:10.3390/insects12080692)
Supplement: Supplementary file 1 [file insects-12-00692-s001.zip]

Archive with 1 entries (1 files):
- insects-1285400-supplementary.pdf
